# Supplementary material for: Ferritin: A Biomarker Requiring Caution in Clinical Decision
Source: Diagnostics (Basel). 2024 Feb 10;14(4):386. doi: 10.3390/diagnostics14040386 (PMC10887646; doi:10.3390/diagnostics14040386)
Supplement: Supplementary file 1 [file diagnostics-14-00386-s001.zip]

Archive with 1 entries (1 files):
- diagnostics-2730101-supplementary.xlsx
