# Supplementary material for: Ferritin: A Biomarker Requiring Caution in Clinical Decision
Source: Diagnostics (Basel). 2024 Feb 10;14(4):386. doi: 10.3390/diagnostics14040386 (PMC10887646; doi:10.3390/diagnostics14040386)
Supplement: Supplementary file 1 [file diagnostics-14-00386-s001.zip › diagnostics-2730101-supplementary.xlsx]

## Sheet: Populations H et F ensembles
	Ferritin assays performed by ECL	p-value
	Geneva vs Fribourg - heparin plasma matrix	0.000000 *
	Geneva vs Neuchâtel - heparin plasma matrix	0.000023 *
	Fribourg vs Neuchâtel - heparin plasma matrix	0.00525 *
	Geneva vs Fribourg - serum plasma matrix	0.000000 *
	Geneva vs Neuchâtel - serum plasma matrix	0.000056 *
	Fribourg vs Neuchâtel - serum plasma matrix	0.00015 *
	Ferritin assays performed by LIA	p-value
	Geneva vs Fribourg - heparin plasma matrix	0.000000 *
	Geneva vs Neuchâtel - heparin plasma matrix	0.000003 *
	Fribourg vs Neuchâtel - heparin plasma matrix	0.076014
	Geneva vs Fribourg - serum plasma matrix	0.000000 *
	Geneva vs Neuchâtel - serum plasma matrix	0.000029 *
	Fribourg vs Neuchâtel - serum plasma matrix	0.012531 *
	Ferritin assays performed by LOCI	p-value
	Geneva vs Fribourg - heparin plasma matrix	0.000000 *
	Geneva vs Neuchâtel - heparin plasma matrix	0.000007 *
	Fribourg vs Neuchâtel - heparin plasma matrix	0.148021
	Geneva vs Fribourg - serum plasma matrix	0.000000 *
	Geneva vs Neuchâtel - serum plasma matrix	0.000016 *
	Fribourg vs Neuchâtel - serum plasma matrix	0.104285
